# Supplementary material for: Enhancing Cognitive Functions and Neuronal Growth through NPY1R Agonist and Ketamine Co-Administration: Evidence for NPY1R-TrkB Heteroreceptor Complexes in Rats
Source: Cells. 2024 Apr 12;13(8):669. doi: 10.3390/cells13080669 (PMC11049095; doi:10.3390/cells13080669)
Supplement: Supplementary file 1 [file cells-13-00669-s001.zip]

Archive with 1 entries (1 files):
- cells-2928421-supplementary.pdf
